# Supplementary material for: Evaluation of the Association between FGFR2 Gene Polymorphisms and Breast Cancer Risk in the Bangladeshi Population
Source: Genes (Basel). 2023 Mar 29;14(4):819. doi: 10.3390/genes14040819 (PMC10138231; doi:10.3390/genes14040819)
Supplement: Supplementary file 1 [file genes-14-00819-s001.zip]

Archive with 1 entries (1 files):
- genes-2091318-supplementary.pdf
